# Supplementary material for: Lack of caspase 8 directs neuronal progenitor-like reprogramming and small cell lung cancer progression
Source: Nat Commun. 2025 Dec 18;16:11280. doi: 10.1038/s41467-025-67142-4 (PMC12717127; doi:10.1038/s41467-025-67142-4)
Supplement: Supplementary file 3 — Supplementary Data 1 [file 41467_2025_67142_MOESM3_ESM.xlsx]

## Sheet: Sheet1
Supplementary Data 1: Specimens used for MeDIP-seq
			Analyses performed in previous studies				Pathology Review			Clinical Data
																			Tumor tissue sampling
Sample-ID	Normal	Tumor	SNP array 6.0 Affymetrix	RNA-seq of tumor tissue	Whole genome sequencing	Whole exome sequencing	Pathology review 1	Pathology review 2	Pathology review 3	age	sex	ethnicity	stage_T	stage_N	stage_M	stage_UICC	smoking_status	smoking_history (pack-years)	primary tumor/metastasis	previous therapeutic treatment for SCLC	tissue sampling	chemotherapy NEO-ADJUVANT (yes/no)	chemotherapy (yes/no)	radiation (yes/no)	Status (at time of last follow-up)	progression-free_survival (months)	overall_survival (months)
S00022	FF tissue	FF tissue	yes (Seidel et al., 2013; PMID: 24174329 )	yes (Peifer et al., 2012; PMID: 22941188)	yes (George et al., 2015; PMID: 26168399 )	yes (Peifer et al., 2012; PMID: 22941188)	SCLC	SCLC		47	male	NA	1	2	0	IIIa	current	NA	primary	untreated	surgical resection	no	yes	yes	dead	36	38
S00356	FF tissue	FF tissue	yes (Seidel et al., 2013; PMID: 24174329 )	yes (George et al., 2015; PMID: 26168399 )	yes (George et al., 2015; PMID: 26168399 )	yes (Peifer et al., 2012; PMID: 22941188)	SCLC	SCLC		54	female	NA	2	2	0	IIIa	current	NA	primary	untreated	surgical resection	no	yes	yes	dead	NA	33
S00472	FF tissue	FF tissue	yes (Seidel et al., 2013; PMID: 24174329 )	yes (Peifer et al., 2012; PMID: 22941188)	yes (George et al., 2015; PMID: 26168399 )	yes (Peifer et al., 2012; PMID: 22941188)	SCLC	SCLC		56	male	NA	2	2	0	IIIa	current	NA	primary	untreated	surgical resection	no	yes	yes	dead	NA	12
S00831	FF tissue	FF tissue	yes (Seidel et al., 2013; PMID: 24174329 )	yes (George et al., 2015; PMID: 26168399 )	yes (George et al., 2015; PMID: 26168399 )	no	SCLC	SCLC		63	male	Caucasian	2	X	1	IV	former (>6 months)	30	primary	untreated	surgical resection	no	yes	no	dead	7	10
S00833	FF tissue	FF tissue	yes (Seidel et al., 2013; PMID: 24174329 )	no	yes (George et al., 2015; PMID: 26168399 )	yes (Peifer et al., 2012; PMID: 22941188)	SCLC	SCLC		77	female	Caucasian	1	X	0	Ia	current	23	primary	untreated	surgical resection	no	no	no	dead	NA	23
S00842	FF tissue	FF tissue	yes (Seidel et al., 2013; PMID: 24174329 )	no	yes (George et al., 2015; PMID: 26168399 )	no	SCLC	SCLC		46	male	Caucasian	2	3	0	IIIb	former (<6 months)	NA	primary	untreated	surgical resection	no	yes	yes	dead	22	37
S01022	FF tissue	FF tissue	yes (Seidel et al., 2013; PMID: 24174329 )	no	yes (George et al., 2015; PMID: 26168399 )	no	SCLC	SCLC		78	male	NA	3	3	1	IV	NA	NA	primary	NA	autopsy	NA	NA	NA	dead	NA	NA
S01366	FF tissue	FF tissue	yes (Seidel et al., 2013; PMID: 24174329 )	yes (George et al., 2015; PMID: 26168399 )	yes (George et al., 2015; PMID: 26168399 )	yes (Peifer et al., 2012; PMID: 22941188)	SCLC	SCLC		68	male	Caucasian	4	2	0	IIIb	current	NA	primary	untreated	surgical resection	no	yes	yes	dead	12	22
S01494	FF tissue	FF tissue	yes (Seidel et al., 2013; PMID: 24174329 )	yes (Peifer et al., 2012; PMID: 22941188)	yes (George et al., 2015; PMID: 26168399 )	yes (Peifer et al., 2012; PMID: 22941188)	SCLC	SCLC		58	female	Caucasian	2a	1	0	IIa	former	24	primary	untreated	surgical resection	no	yes	yes	alive	7	76
S01512	FF tissue	FF tissue	yes (Seidel et al., 2013; PMID: 24174329 )	yes (George et al., 2015; PMID: 26168399 )	yes (George et al., 2015; PMID: 26168399 )	yes (Peifer et al., 2012; PMID: 22941188)	SCLC	SCLC		64	male	Caucasian	1	0	0	Ia	current	40	primary	untreated	surgical resection	no	yes	yes	alive	NA	4
S01563	FF tissue	FF tissue	yes (Seidel et al., 2013; PMID: 24174329 )	yes (Peifer et al., 2012; PMID: 22941188)	yes (George et al., 2015; PMID: 26168399 )	yes (Peifer et al., 2012; PMID: 22941188)	SCLC	SCLC		53.0192	male	NA				NA	NA	NA	primary	untreated	surgical resection	NA	NA	NA	NA	NA	NA
S01728	FF tissue	FF tissue	yes (Seidel et al., 2013; PMID: 24174329 )	yes (Peifer et al., 2012; PMID: 22941188)	yes (George et al., 2015; PMID: 26168399 )	yes (Peifer et al., 2012; PMID: 22941188)	SCLC	SCLC		65	male	NA	2	1	x	II	former	NA	primary	untreated	surgical resection	no	yes	no	dead	22	23
S01861	FF tissue	FF tissue	yes (George et al., 2015; PMID: 26168399 )	yes (George et al., 2015; PMID: 26168399 )	yes (George et al., 2015; PMID: 26168399 )	no	SCLC	SCLC		68	male	NA	2a	2	x	IIIa	former	NA	primary	untreated	surgical resection	no	no	yes	dead	NA	3
S02065	FF tissue	FF tissue	yes (George et al., 2015; PMID: 26168399 )	yes (George et al., 2015; PMID: 26168399 )	yes (George et al., 2015; PMID: 26168399 )	no	SCLC	SCLC		81	male	Caucasian	2	0	0	Ib	current	NA	primary	untreated	surgical resection	NA	NA	NA	dead	7	8
S02120	FF tissue	FF tissue	yes (George et al., 2015; PMID: 26168399 )	yes (George et al., 2015; PMID: 26168399 )	yes (George et al., 2015; PMID: 26168399 )	no	SCLC	SCLC		63	male	NA	2	2	0	IIIa	former	NA	primary	untreated	surgical resection	yes	yes	yes	alive	32	32
S02234	FF tissue	FF tissue	yes (George et al., 2015; PMID: 26168399 )	yes (George et al., 2015; PMID: 26168399 )	yes (George et al., 2015; PMID: 26168399 )	no	SCLC	SCLC		76	male	Caucasian	1a	2	0	IIIa	current	60	primary	untreated	surgical resection	no	yes	yes	alive	NA	22
S02237	FF tissue	FF tissue	yes (George et al., 2015; PMID: 26168399 )	no	yes (George et al., 2015; PMID: 26168399 )	no	SCLC	SCLC		60	female	Caucasian	1b	2	0	IIIa	current	42	primary	untreated	surgical resection	no	yes	no	dead	NA	18
S02241	FF tissue	FF tissue	yes (George et al., 2015; PMID: 26168399 )	yes (George et al., 2015; PMID: 26168399 )	yes (George et al., 2015; PMID: 26168399 )	no	SCLC	SCLC		61	male	Caucasian	3	1	0	IIIa	current	35	primary	untreated	surgical resection	no	no	no	dead	NA	2
S02243	FF tissue (blood for validations)	FF tissue	yes (George et al., 2015; PMID: 26168399 )	yes (George et al., 2015; PMID: 26168399 )	yes (George et al., 2015; PMID: 26168399 )	no	SCLC	SCLC		64	male	Caucasian	1a	0	0	I	current	NA	primary	untreated	surgical resection	no	no	no	dead	NA	2
S02246	FF tissue	FF tissue	yes (George et al., 2015; PMID: 26168399 )	yes (George et al., 2015; PMID: 26168399 )	yes (George et al., 2015; PMID: 26168399 )	no	SCLC	SCLC		68	male	Caucasian	1	1	0	IIa	former (>6 months)	50	primary	untreated	surgical resection	no	yes	yes	dead	7	10
S02248	FF tissue	FF tissue	yes (George et al., 2015; PMID: 26168399 )	yes (George et al., 2015; PMID: 26168399 )	yes (George et al., 2015; PMID: 26168399 )	no	SCLC	SCLC		67	male	Caucasian	1b	1	0	IIa	former (>6 months)	88	primary	untreated	surgical resection	no	yes	yes	alive	NA	31
S02249	FF tissue	FF tissue	yes (George et al., 2015; PMID: 26168399 )	yes (George et al., 2015; PMID: 26168399 )	yes (George et al., 2015; PMID: 26168399 )	no	SCLC	SCLC		74	male	Caucasian	2b	2	0	IIIa	former (<6 months)	80	primary	untreated	surgical resection	no	NA	NA	dead	NA	23
S02256	FF tissue	FF tissue	yes (George et al., 2015; PMID: 26168399 )	yes (George et al., 2015; PMID: 26168399 )	yes (George et al., 2015; PMID: 26168399 )	no	SCLC	SCLC		61	male	Caucasian	2a	2	0	IIIa	current	50	primary	untreated	surgical resection	no	no	no	dead	6	10
S02279	FF tissue	FF tissue	yes (George et al., 2015; PMID: 26168399 )	no	yes (George et al., 2015; PMID: 26168399 )	no	SCLC	SCLC		58.3409	male	Caucasian	2	1	x	IIb	current	50	primary	untreated	surgical resection	no	NA	NA	dead	0	1
S02347	FF tissue	FF tissue	yes (George et al., 2015; PMID: 26168399 )	yes (Iwakawa et al., 2013; PMID: 23716474)	yes (George et al., 2015; PMID: 26168399 )	no	SCLC	SCLC		67	female	Asian				IIa	never	0	metastasis (lymph node)	untreated	surgical resection	no	yes	no	alive	NA	69
S02350	FF tissue	FF tissue	yes (George et al., 2015; PMID: 26168399 )	yes (Iwakawa et al., 2013; PMID: 23716474)	yes (George et al., 2015; PMID: 26168399 )	no	SCLC	SCLC		76	male	Asian				Ia	former	15	primary	untreated	surgical resection	no	no	no	dead	27	27
S02375	FF tissue	FF tissue	yes (George et al., 2015; PMID: 26168399 )	yes (George et al., 2015; PMID: 26168399 )	yes (George et al., 2015; PMID: 26168399 )	no	SCLC	SCLC	SCLC	75	female	NA	1a	0	x	Ia	current	60	primary	untreated	surgical resection	no	yes	yes	alive	NA	19
S02376	FF tissue	FF tissue	yes (George et al., 2015; PMID: 26168399 )	yes (George et al., 2015; PMID: 26168399 )	yes (George et al., 2015; PMID: 26168399 )	no	SCLC	SCLC		57	female	NA	1a	0	0	Ia	current	43	primary	untreated	surgical resection	no	no	no	alive	NA	13
S02397	FF tissue	FF tissue	no	yes (George et al., 2015; PMID: 26168399 )	yes (George et al., 2015; PMID: 26168399 )	no	SCLC	SCLC		48	female	Asian	1b	0	0	Ia	former	0.75	primary	untreated	surgical resection	yes	no	no	alive	NA	4
S02398	FF tissue	FF tissue	no	no	yes (George et al., 2015; PMID: 26168399 )	no	SCLC/LCNEC	SCLC		62	male	Asian	2a	1	0	IIa	current	20	primary	untreated	surgical resection	no	yes	no	alive	NA	81
S02401	FF tissue	FF tissue	no	no	yes (George et al., 2015; PMID: 26168399 )	no	SCLC	SCLC		72	male	Asian	2a	2	0	IIIa	current	55	primary	untreated	surgical resection	no	no	no	alive	NA	1
S02403	FF tissue	FF tissue	no	no	yes (George et al., 2015; PMID: 26168399 )	no	SCLC	SCLC		76	male	Asian	2b	0	0	IIa	current	50	primary	untreated	surgical resection	no	no	no	alive	NA	7
S02404	FF tissue	FF tissue	no	no	yes (George et al., 2015; PMID: 26168399 )	no	SCLC/LCNEC	SCLC		75	male	Asian	2b	0	0	IIa	current	50	primary	untreated	surgical resection	no	no	no	dead	NA	1
