# Supplementary material for: Lack of caspase 8 directs neuronal progenitor-like reprogramming and small cell lung cancer progression
Source: Nat Commun. 2025 Dec 18;16:11280. doi: 10.1038/s41467-025-67142-4 (PMC12717127; doi:10.1038/s41467-025-67142-4)
Supplement: Supplementary file 4 — Supplementary Data 2 [file 41467_2025_67142_MOESM4_ESM.xlsx]

## Sheet: Sheet1
Name	Primer Sequence 5’-3’
Mouse Actin forward primer	GGCTGTATTCCCCTCCATCG
Mouse Actin reverse primer	CCAGTTGGTAACAATGCCATGT
Mouse Il6 forward primer	TACCACTCCCAACAGACCTG
Mouse Il6 reverse primer	GGTACTCCAGAAGACCAGAGG
Mouse Tnf-alpha forward primer	CAGGCGGTGCCTATGTCTC
Mouse Tnf-alpha reverse primer	CGATCACCCCGAAGTTCAGTAG
Mouse Ifn-gamma forward primer	ATGAACGCTACACACTGCATC
Mouse Ifn-gamma reverse primer	CCATCCTTTTGCCAGTTCCTC
Mouse Il10 forward primer	GCTCTTACTGACTGGCATGAG
Mouse Il10 reverse primer	CGCAGCTCTAGGAGCATGTG
Mouse Tgf-beta1 forward primer	TCTGCATTGCACTTATGCTGA
Mouse Tgf-beta1 reverse primer	AAAGGGCGATCTAGTGATGGA
Mouse inos forward primer	GTTCTCAGCCCAACAATACAAGA
Mouse inos reverse primer	GTGGACGGGTCGATGTCAC
Mouse Arg1 forward primer	CTCCAAGCCAAAGTCCTTAGAG
Mouse Arg1 reverse primer	GGAGCTGTCATTAGGGACATCA
Mouse Il1-beta forward primer	ACTCA TTGTGGCTGTGGAGA
Mouse Il1-beta reverse primer	TTGTTCA TCTCGGAGCCTGT
Mouse Ifn-beta forward primer	CAGCTCCAAGAAAGGACGAAC
Mouse Ifn-beta reverse primer	GGCAGTGTAACTCTTCTGCAT
Mouse Cxcl1 forward primer	ACTGCACCCAAACCGAAGTC
Mouse Cxcl1 reverse primer	TGGGGACACCTTTTAGCATCTT
Mouse Perforin1 forward primer	AGCACAAGTTCGTGCCAGG
Mouse Perforin1 reverse primer	GCGTCTCTCATTAGGGAGTTTTT
Mouse ifna forward primer	ATGGCTAGGCCCTTTGCTTTC
Mouse ifna reverse primer	CAGTTCCTTCATCCCGACCAG
Mouse Zbp1 forward primer	AAGAGTCCCCTGCGATTATTTG
Mouse Zbp1 reverse primer	TCTGGATGGCGTTTGAATTGG
Mouse Ascl1 forward primer	GCAACCGGGTCAAGTTGGT
Mouse Ascl1 reverse primer	CAAGTCGTTGGAGTAGTTGGG
Mouse Yap1 forward primer	TGAGATCCCTGATGATGTACCAC
Mouse Yap1 reverse primer	TGTTGTTGTCTGATCGTTGTGAT
Mouse NeuroD1 forward primer	ATGACCAAATCATACAGCGAGAG
Mouse NeuroD1 reverse primer	TCTGCCTCGTGTTCCTCGT
Mouse Pou2f3 forward primer	AGTGGGGATGTCGCTGATTC
Mouse Pou2f3 reverse primer	TCCTCCGTCTTAATCTGTCTGTT
Mouse ikba forward primer	TGAAGGACGAGGAGTACGAGC
Mouse ikba reverse primer	TTCGTGGATGATTGCCAAGTG
Mouse Vcam1 forward primer	GTTCCAGCGAGGGTCTACC
Mouse Vcam1 reverse primer	AACTCTTGGCAAACATTAGGTGT
Mouse irf3 reverse primer	CTTCCAGGTTGACACGTCCG
Mouse irf3 forward primer	GAGAGCCGAACGAGGTTCAG
Mouse pdl1 reverse primer	TGATCTGAAGGGCAGCATTTC
Mouse pdl1 forward primer	GCTCCAAAGGACTTGTACGTG
Mouse Cxcl2 reverse primer	CTCTCAAGGGCGGTCAAAAAGTT
Mouse Cxcl2 forward primer	TCAGACAGCGAGGCACATCAGGTA
Mouse Grm5 reverse primer	ATGCTAGTTGCAGAGTAAGCAAT
Mouse Grm5 forward primer	AGAAACCCATAGTGGGAGTCAT
Mouse Six3 reverse primer	CGACTCGTGTTTGTTGATGGC
Mouse Six3 forward primer	CCGGAAGAGTTGTCCATGTTC
Mouse Pax3 reverse primer	GCCGTTGATAAATACTCCTCCG
Mouse Pax3 forward primer	CCGGGGCAGAATTACCCAC
Mouse Dlk1 reverse primer	GCCTCCTTGTTGAAAGTGGTCA
Mouse Dlk1 forward primer	AGTGCGAAACCTGGGTGTC
Mouse Dcx reverse primer	TGGAAGTCCATTCATCCGTGA
Mouse Dcx forward primer	CATTTTGACGAACGAGACAAAGC
Mouse Calca reverse primer	CTGAGCAGTGACACTAGAGCC
Mouse Calca forward primer	TTTGAGGTCAATCTTGGAAAGCA
Mouse Sox1 reverse primer	GTTAGCCCAGCCGTTGACAT
Mouse Sox1 forward primer	AAGGAACACCCGGATTACAAGT
Mouse Nanog reverse primer	GCAAGAATAGTTCTCGGGATGAA
Mouse Nanog forward primer	TCTTCCTGGTCCCCACAGTTT
Mouse Sox2 reverse primer	CGGGAAGCGTGTACTTATCCTT
Mouse Sox2 forward primer	GCGGAGTGGAAACTTTTGTCC
