# Supplementary material for: Lack of caspase 8 directs neuronal progenitor-like reprogramming and small cell lung cancer progression
Source: Nat Commun. 2025 Dec 18;16:11280. doi: 10.1038/s41467-025-67142-4 (PMC12717127; doi:10.1038/s41467-025-67142-4)
Supplement: Supplementary file 7 — Source data [file 41467_2025_67142_MOESM7_ESM.xlsx]

## Sheet: Figure  1a
Figure 1a	Normal	Tumor
	0.537307	-0.371136
	0.037853	-0.346441
	0.321865	0.910651
	0.251492	0.304403
	0.0819434	-0.438624
	0.183662	-0.495617
	0.0508006	-0.75118
	0.0907996	0.319156
	0.194648	0.177042
	0.337644	-0.246915
	0.0884214	0.411826
	0.297292	0.610453
	0.381813	0.339712
	0.128673	-0.262
	0.561649	0.817345
	0.217146	-0.924346
	0.418028	-0.513089
	0.257942	0.279974
	0.412683	0.56471
	0.158803	-0.898887
	0.151746	-0.77917
	-0.345229	-0.540489
	0.203679	-0.825919
	0.264322	-0.0289512
	0.53082	-0.0410852
	0.333692	0.0416974
	0.223117	-1.09651
	0.175046	0.262562
	0.20115	0.507016
	0.572087	0.461922
	0.288912	-1.17424
	0.160239	-0.417752
	0.257906	-0.169359
	-0.0346579	-0.543247
	-0.032667	-0.737079
	0.298991	-0.227907
	-0.0465144	0.219823
	0.358636	0.172974
	0.353436	-0.88488
	0.0497084	-1.85811
	0.160591	0.454341
	0.36591	-0.0421947
	-0.0828732	-0.304402
	0.172525	-0.19356
	0.35293	-0.349285
	0.176525	-0.772275
	0.337921	0.0049481
	0.255157	-0.280678
	0.151351	0.143661
	0.223624	-0.0744659
	0.325853	0.355313
	0.145613	-0.477008
	0.0353937	-1.19233
	0.165522	-0.0361999
	0.275605	-0.0236353
	0.160261	-1.0877
	0.124417	0.123901
	0.462257	0.610156
	0.0862071	0.0897021
	0.0163584	-0.704284
	0.264719	-0.293101
	0.681186	-0.658917
	0.323924	-0.863219
	0.573866	-1.22896
	0.225447	-0.821363
	0.10181	-0.557165
	0.202078	0.258924
	-0.206844	-0.151143
	0.177122	-0.887412
	0.0787985	0.265171
	0.306623	-1.00935
	0.158143	-0.955519
	0.20021	-0.469136
	0.194243	0.108032
	0.282604	-0.9453
	0.117456	-0.0333339
	0.0209044	0.321085
	0.308121	-0.102672
	0.124264	-0.243322
	-0.0568616	0.00996311
	0.365431	0.338841
	-0.150161	0.900135
	0.182938	0.0478991
	0.352621	0.233963
	0.229226	0.714685
	0.289324	-0.0051674
	0.395999	0.282865
	0.491899	0.33377
	0.0236655	-1.74843
	0.104716	0.357851
	0.070785	-0.0170005
	0.344707	0.257157
	0.440614	-0.164269
	0.118656	0.493095
	0.427979	-0.277362
	0.0438401	-0.194629
	0.455349	-0.711074
	0.356444	-0.337525
	0.126525	-0.827772
	0.391207	-0.148303
	0.0526677	0.606511
	0.359852	1.05298
	0.326113	-0.46499
	0.170639	-0.0014558
	0.447351	-0.724568
	0.103681	-0.478289
	0.0361848	0.262198
	-0.0144523	0.466442
	0.397372	0.154944
	0.283879	0.0622164
	0.294037	-0.489779
	0.374725	0.107869

## Sheet: Figure  1b
Fig1b		LUAD	SCLC
Casp8 (log2)		4.76305	1.9464
		5.38577	3.96545
		4.97841	3.83219
		3.45802	3.90735
		4.61235	4.06266
		4.92029	3.0802
		4.74237	4.13957
		3.66076	4.46731
		3.73795	2.61749
		4.04897	4.15561
		4.38767	4.11248
		4.85166	4.28986
		6.14058	2.7207
		4.1466	3.67478
		5.17708	4.2088
		5.73508	3.96713
		5.67531	3.71502
		5.52512	4.23863
		5.43772	4.00767
		6.42811	3.77121
		5.22567	3.05079
		5.80653	1.65675
		5.58232	2.51895
		5.43658	3.9485
		5.36011	4.47204
		5.14997	3.1872
		5.13802	3.47132
		5.21623	3.04736
		5.83348	3.31935
		5.59178	3.88589
		4.94097	3.80308
		4.18784	4.5466
		4.8257	4.33787
		5.77533	3.72548
		5.01463	2.83863
		5.10188	4.69499
		5.8608	3.2892
		4.68631	2.58035
		3.77574	3.2805
		2.79701	3.73607
		4.6374	5.11229
		5.72019	3.08858
		4.82286	2.22764
		5.5303	3.67222
		5.11775	3.5326
		4.06499	3.65135
		4.65361	5.18615
		5.71574	3.88551
			3.99887
			4.502
			2.85991
			4.09896
			2.01123
			4.68218
			3.95107
			5.18658
			2.46149
			3.94503
			4.38521
			3.87393
			3.66728
			2.3836
			4.82331
			2.51557
			3.45397
			5.08803
			3.88032
			5.02312
			4.31111
			4.68974
			4.06818
			3.82982
			3.99842
			3.88641
			3.6447
			3.24059
			4.63017
			3.27694
			5.06874
			4.09514
			3.74398

## Sheet: Figure  1c
Fig1c
	CN_CASP8	NM_033358	NM_001228	NM_033355	NM_001080124	NM_033356	NM_001080125	MAX_EXP	SUM_EXP	AVERAGE_EXP
S00022	2	0	0.603155	0.130311	0.072057	0	0.059765	0.603155	0.865288	0.216322
S00035	2	0.85847	0.82039	3.50278	1.46479	0.912859	0.192844	3.50278	7.75213	1.29202
S00050	2	0.966966	1.55021	1.50517	0.422401	0.3332	0.339426	1.55021	5.11737	0.852896
S00213		1.22895	3.5e-05	1.45761	1.45419	2.47658	1.03247	2.47658	7.64984	1.27497
S00356	2	1.52155	0.159594	2.5386	1.09171	1.74182	0.787975	2.5386	7.84125	1.30687
S00472	2	0.56729	9.7e-05	1.30436	0.89993	0.643919	0.211044	1.30436	3.62664	0.60444
S00501	2	0.587599	0.226398	1.73897	1.09642	1.03069	1.12014	1.73897	5.80022	0.966703
S00825	3	1.39163	0.365748	3.01169	0.482186	3.01339	2.08393	3.01339	10.3486	1.72476
S00827	3	0	0.138332	0.141479	0.515449	0.413511	0.557522	0.557522	1.76629	0.353259
S00829	1	0.926986	8e-06	1.42456	2.03965	1.90853	1.22527	2.03965	7.525	1.25417
S00830	1	0.533766	0.812471	1.10161	0.000112	1.95236	0.821446	1.95236	5.22177	0.870294
S00831	2	1.06445	0.744527	2.55835	0.794106	2.49822	0.959401	2.55835	8.61905	1.43651
S00832	4	0.555691	7e-05	0.90494	0.570556	0.241864	0.067777	0.90494	2.3409	0.39015
S00836		0.356092	1.16562	1.15143	0.694395	0.81926	0.346913	1.16562	4.53371	0.755618
S00837	3	1.4738	0.473366	1.78803	0.81492	0.932317	1.07325	1.78803	6.55568	1.09261
S00838	2	0.574053	0.321341	1.84145	2.8e-05	1.07021	1.01353	1.84145	4.82061	0.803435
S01242		0.361801	2e-06	1.70202	0.504927	1.46328	0.954216	1.70202	4.98625	0.831041
S01248		0.258966	0.993435	2.2998	5e-06	1.69166	1.28114	2.2998	6.52501	1.0875
S01297	2	0.419158	1.18452	2.67353	2.22245	0.529062	0.609368	2.67353	7.63809	1.27301
S01366	2	1.19534	1.8e-05	2.53852	1.7288	0.403866	0.171685	2.53852	6.03823	1.00637
S01453	2	0.462078	7e-06	0.719425	1.04141	0	0.268725	1.04141	2.49165	0.498329
S01494	4	0	0.06523	8e-06	0.137162	1e-06	0.508354	0.508354	0.710755	0.142151
S01512	2	2.1e-05	0.379083	1.12448	0.555289	0.260941	0	1.12448	2.31981	0.463963
S01524	2	0	0.74994	2.64074	0.876438	1.11692	0.405477	2.64074	5.78951	1.1579
S01542	3	0	0.966637	3.10859	3.78262	1.33383	1.14988	3.78262	10.3416	2.06831
S01556		0.014619	0.860924	1.3031	0.61323	0.180019	0.22918	1.3031	3.20107	0.533512
S01563	2	0.781914	0.348984	2.27705	0.000867	0.88	0	2.27705	4.28881	0.857763
S01578	2	0	0.118711	1.21052	0.729491	1.20164	2e-06	1.21052	3.26036	0.652073
S01698		0.535758	0.767703	0.880315	0.664843	1.5e-05	0.865644	0.880315	3.71428	0.619046
S01728	2	0.590043	1.13909	1.47125	0.402773	0.855721	0.659154	1.47125	5.11803	0.853005
S01792		0.348294	0	0.549035	1.25524	0.255888	1.70433	1.70433	4.11279	0.822557
S01861	3	1.10942	0.292897	1.42723	3.04704	2.27164	1.75405	3.04704	9.90228	1.65038
S01864	3	0.751661	2.5e-05	2.72173	0.185759	5.12051	1.49592	5.12051	10.2756	1.7126
S01873	2	0.626614	1e-06	2.0558	0.261663	2.06442	0.435323	2.06442	5.44382	0.907304
S02065	2	0.106751	0.570299	0.722786	0.185202	0.236896	0.331942	0.722786	2.15388	0.358979
S02093	2	1.17111	0.321217	2.60717	0.967457	2.96936	1.60563	2.96936	9.64194	1.60699
S02120	3	0.412625	7e-06	0.871318	0.75731	0.303239	0.305841	0.871318	2.65034	0.441723
S02139	2	0.228302	0	0.01311	0.375402	0.798384	0.621546	0.798384	2.03674	0.407349
S02163		0.546347	0.242716	1.40664	0.653139	0.228293	0.082511	1.40664	3.15965	0.526608
S02194	3	0.079838	0.271996	1.77672	0.417823	0.893078	1.18552	1.77672	4.62498	0.770829
S02209	5	1.12836	0.604761	2.61999	2.00011	3.09741	3.16874	3.16874	12.6194	2.10323
S02234	2	0.442273	8e-06	0.948998	0.281043	0.821696	0.592489	0.948998	3.08651	0.514418
S02241	2	0.22348	0	0.000502	0.263792	0.637146	0.564657	0.637146	1.68958	0.337915
S02242	3	0.493931	0.000138	2.14404	1.30373	0.952759	0.319053	2.14404	5.21365	0.868942
S02243	4	0.108303	0.07274	0.477137	9.5e-05	0.792755	0.275815	0.792755	1.72684	0.287807
S02244	4	0	0.861781	1.39271	1.69076	0.003409	0.77346	1.69076	4.72212	0.944424
S02246	3	0.961319	3e-06	4.1019	0.778197	3.76977	4.0269	4.1019	13.6381	2.27301
S02248	3	0.389882	0.46636	0.68342	1.00924	1.75797	2.36077	2.36077	6.66764	1.11127
S02249	3	0.557765	0.594398	2.69803	0.549757	1.567	0.545283	2.69803	6.51223	1.08537
S02255	2	1.29931	0.453966	3.84016	2.10614	1.32858	0.625081	3.84016	9.65324	1.60887
S02256	2	0.13427	0.227467	0.446225	0.414508	0.808754	0.521216	0.808754	2.55244	0.425407
S02284	2	0.840742	0.000636	2.22685	1.1777	1.55414	0.469864	2.22685	6.26993	1.04499
S02285	3	0.089328	0.138185	0.097905	0.340247	4e-06	0.043689	0.340247	0.709358	0.118226
S02286	3	0.944492	0.276934	2.18216	1.26325	3.42741	1.16991	3.42741	9.26416	1.54403
S02287	4	0.306725	0.618722	2.02288	0.882949	2.12612	0.343171	2.12612	6.30057	1.05009
S02288		1.51229	3e-06	5.40828	1.74626	4.95849	0.949027	5.40828	14.5744	2.42906
S02289	2	0.171274	0.220036	0.424778	0.002607	0.76182	0	0.76182	1.58051	0.316103
S02290	2	0.410279	0.282362	2.04243	0.208561	1.24355	0.376836	2.04243	4.56402	0.76067
S02291	2	0.648801	0.223029	2.31145	0.678626	2.07534	0.754752	2.31145	6.692	1.11533
S02293	6	0.587332	0.150162	1.22283	1.87848	6.9e-05	0	1.87848	3.83887	0.767775
S02294	3	0.031567	0.361992	0.712589	0.264992	1.19357	0.371929	1.19357	2.93664	0.48944
S02295	1	0	0.060661	0.204403	3e-06	0.506152	0.126343	0.506152	0.897562	0.179512
S02296	2	0.004577	0.899711	3.61786	1.33089	5.08427	2.2769	5.08427	13.2142	2.20237
S02297	3	0	0.141076	1.5e-05	0.199724	0.524565	0.507699	0.524565	1.37308	0.274616
S02298		0	0.123897	8e-06	0.306133	1.66409	1.37212	1.66409	3.46625	0.69325
S02299	4	1.17699	0.360968	2.7895	0.305416	3.62744	2.53569	3.62744	10.796	1.79933
S02322	2	6.2e-05	0.520525	2.34556	1.90888	1e-06	0	2.34556	4.77503	0.955006
S02328	2	1.57761	0	3.87325	0.897365	4.43349	1.79434	4.43349	12.5761	2.51521
S02342	2	1.72912	0.214282	1.29326	4e-05	1.27642	0.630752	1.72912	5.14387	0.857312
S02347	2	1.61506	0.281365	3.46312	3e-06	2.24731	0.608988	3.46312	8.21585	1.36931
S02350	1	0.916832	0	1.77749	3e-06	2.9757	1.27119	2.9757	6.94121	1.38824
S02351	4	0.380594	0.587063	0.825686	0.650811	0.3654	0.091801	0.825686	2.90136	0.483559
S02352	4	1.18275	0.185368	1.63289	0.754494	1.25134	0.69225	1.63289	5.69909	0.949849
S02353	4	0	0.44997	0.609419	0.997851	0.496229	1.02133	1.02133	3.5748	0.71496
S02354	2	0.603219	0.015242	0.159355	0	1.87922	1.08746	1.87922	3.7445	0.748899
S02360	1	0.220797	0.109742	1.00289	6.9e-05	1.42956	0.716844	1.42956	3.4799	0.579984
S02375	4	0	1.21617	3.51533	1.87603	2.09731	0.516743	3.51533	9.22158	1.84432
S02376	2	0.295868	2e-06	1.53183	0.496563	2.06507	0.521355	2.06507	4.91069	0.818448
S02378	2	2.6521	0.000242	3.01157	2.02906	2.8139	1.6813	3.01157	12.1882	2.03136
S02382	2	0.211757	0.590684	2.12093	1.17701	1.18225	1.03345	2.12093	6.31608	1.05268
S02397	2	0.363462	1e-05	1.67061	0.173835	1.3459	0.500437	1.67061	4.05425	0.675709

## Sheet: Figure  1d
Fig1d
Lung	Tumor
0.661027	0.954446
0.773351	0.96931
0.38049	0.963318
0.730003	0.97023
0.470464	0.957876
0.488687	1
0.948007	0.961164
0.833289	0.974664
0.674314	0.976187
0.570561	0.898738
0.652529	0.944303
0.787519	1
0.40483	0.78285
0.644939	0.905155
0.873788	0.971059
0.771978	0.96147
0.773866	0.811439
0.645253	0.841245
0.327279	0.89444
0.334511	0.606485
0.271327	0.963167
0.486511	0.958748
0.686959	0.920211
0.809064	0.673074
0.714499	0.961867
0.688095	0.947117
0.840189	0.967023
0.525237	0.98667
0.629852	0.871621
0.519587	0.947325
	0.961225
	0.934507

## Sheet: Figure  1e
Fig1e
	Sum Methylation (Reg. 4-8)	Sum CASP8 (FPKM)	NM033356 expression
S02246	3.09467	13.6381	3.76977
S00022	4.54643	0.865288	0
S00356	4.3989	7.84125	1.74182
S00472	3.47967	3.62664	0.643919
S00831	3.29034	8.61905	2.49822
S00833	4.50436
S00842	4.30574
S01022	3.52068
S01366	3.64226	6.03823	0.403866
S01494	4.67708	0.710755	1e-06
S01512	3.24001	2.31981	0.260941
S01563	3.93047	4.28881	0.88
S01728	3.03775	5.11803	0.855721
S01861	2.74348	9.90228	2.27164
S02065	4.05421	2.15388	0.236896
S02120	4.55735	2.65034	0.303239
S02234	4.28696	3.08651	0.821696
S02237	3.21728
S02241	3.44813	1.68958	0.637146
S02243	3.53265	1.72684	0.792755
S02248	3.78485	6.66764	1.75797
S02249	3.67064	6.51223	1.567
S02256	2.82212	2.55244	0.808754
S02279	1.3255
S02347	0.559228	8.21585	2.24731
S02350	0.4481	6.94121	2.9757
S02375	4.15154	9.22158	2.09731
S02376	3.23118	4.91069	2.06507
S02397	3.81254	4.05425	1.3459
S02398	3.62902
S02401	2.7523
S02403	3.13414
S02404	3.18362

## Sheet: Figure  1f
Fig1f
Casp8
hNSCLC	hSCLC	mNSCLC	mSCLC
4.9514	2.01078	3.08719	3.64582
3.93074	1.87971	2.99959	3.3041
4.55766	5.69655	2.8892	3.21343
3.73552	0.545968	2.58085	3.09485
5.16108	0.226509	1.6098	2.93534
5.30305	2.61117		2.75611
5.38578	5.90785		2.66883
5.05441	4.29205		2.66318
5.24945	3.61471		2.57112
5.30925	4.34127		2.47663
5.28503	3.89045
3.64731	4.94626
4.51854	3.49185
3.73444	3.77505
3.93923
5.14893
5.31397
5.20633
5.43863
4.52732
4.91552
3.69377
5.18666
4.92932
4.03386
3.82375
5.1206
5.17393
3.67356
5.02237
5.72219
3.9241
4.31759
5.88142
2.75702
4.12019
4.78503
5.56224
5.61353
3.88947
4.45418
4.70155
5.08958
4.73335
3.93923
4.68145
4.26454
4.44029
4.63923
4.59395
3.95884
3.77189
4.76924
4.99774
4.21568
5.98664
5.23113
5.35931
4.23879
4.64501
5.66135
4.58316
5.0237
5.54133
4.35262
5.55674
5.20555
5.54905
4.52669
5.23993
4.7252
4.20633
5.26828
0.847997
6.2292
2.70487
4.81506

## Sheet: Figure  1g
Fig1g
weeks post inhalation	RP (tumor incidence)	RPC (tumor incidence)
17		1
17		1
19		1
21		1
22		1
22		1
22		1
22		1
22		1
22		1
23		1
23		1
23		1
24		1
27		0
27		0
27		0
27		0
27		0
27		0
27		0
17	1
17	1
19	1
22	1
23	1
23	1
23	1
27	1
27	1
27	0
27	0
27	0
27	0
27	0
27	0
27	0
27	0
27	0
27	0

## Sheet: Figure  1h
Fig1h
	number of individual tumors per lung (% of lungs having tumors)
	1-3 tumors	multiple tumors (>3)
RP	71	29
RPC	12	88

## Sheet: Figure  1i
Fig1i
	% of mice with tumor having macro-metastasis (liver)
	metastasis	no metastasis
RP	19	81
RPC	50	50

## Sheet: Figure  1j
Fig1j
	% of mice having tumors that is:
	alive by week 40	dead by week 40
RP	46	54
RPC	24	76

[truncated: 85 more sheets: Figure  1k, Supplementary Fig. 1a, Supplementary Fig 1b , Supplementary Fig  1d, Supplementary Fig  1e, Supplementary Fig  1f, Supplementary Fig  1g, Supplementary Fig  1h, Supplementary Fig 1i, Supplementary Fig 1j, Figure 2d, Figure 2k, Supplementary Fig 2e , Supplementary Fig 2f, Supplementary Fig 3a, Supplementary Fig  3b, Supplementary Fig 3e, Figure 3a, Figure 3b, Figure 3f …]
